# Supplementary material for: One-Stage Synthesis of Superhydrophobic SiO2 Particles for Struvite-Based Dry Powder Coating of Extinguishing Agent
Source: Nanomaterials (Basel). 2025 Dec 11;15(24):1859. doi: 10.3390/nano15241859 (PMC12736022; doi:10.3390/nano15241859)
Supplement: Supplementary file 1 [file nanomaterials-15-01859-s001.zip]

Archive with 1 entries (1 files):
- nanomaterials-4008807-supplementary.pdf
